# Supplementary material for: Sensitive detection of a bacterial pathogen using allosteric probe-initiated catalysis and CRISPR-Cas13a amplification reaction
Source: Nat Commun. 2020 Jan 14;11:267. doi: 10.1038/s41467-019-14135-9 (PMC6959245; doi:10.1038/s41467-019-14135-9)
Supplement: Supplementary file 4 — Source Data [file 41467_2019_14135_MOESM4_ESM.xlsx]

## Sheet: Fig.2B
Fig. 2B Electrophoretic analysis of the feasibility of APC-Cas for S. enteritidis detection.

## Sheet: Fig. 2C
Fig. 2C Fluorescence measurement of LbuCas13a activity.
Time (min)	Blank	Cas13a	crRNA	Cas13a/crRNA	crRNA+Target RNA	Cas13a+Target RNA	Cas13a/crRNA+Target RNA	RNase A
1	2227.52	2209.35	2219.17	2209.96	2210.08	2209.66	2226.6	3054.52
2	2229.76	2211.38	2217.35	2215.87	2212.56	2205.92	2240.25	3361.95
3	2228.17	2207.95	2214.99	2222.59	2209.2	2210.16	2269.31	3564.53
4	2229.12	2210.3	2218.82	2229.69	2213.55	2207	2299.03	3696.2
5	2230.27	2210.67	2220.69	2236.43	2214.3	2206.67	2335.05	3788.64
6	2224.13	2210.8	2221.13	2246.75	2207.49	2212.59	2382.48	3859.4
7	2227.9	2212.62	2221.96	2245.62	2213.54	2202.91	2429.87	3905.06
8	2229.74	2212.26	2222.66	2252.96	2214.45	2209.79	2490.54	3944.05
9	2231.57	2212.13	2223.67	2257.69	2219.04	2211.65	2549.23	3963.42
10	2225.27	2212.55	2222.88	2263.75	2214.57	2210.35	2617.57	3986.68
11	2229.51	2211.64	2221.34	2264.6	2212.6	2216.85	2679.96	4003.96
12	2230.48	2212.18	2227.73	2265.17	2213.39	2213.01	2744.13	4016.73
13	2232.1	2210.37	2227.49	2269.11	2221.67	2206.82	2808.63	4023.98
14	2230.1	2212.6	2225.83	2277.62	2211.84	2213.44	2874.69	4041.64
15	2231.86	2210.5	2231.62	2275.92	2218.7	2211.39	2933.91	4049.67
16	2233.57	2213.49	2223.73	2278.56	2221.82	2216.86	2990.32	4050.22
17	2235.67	2211.79	2223.49	2280.76	2215.85	2210.64	3049.81	4066.42
18	2232.99	2217.48	2225.77	2281.39	2216.7	2213.03	3105.1	4069.62
19	2234.08	2214.8	2220.59	2288.5	2217.57	2214.11	3156.87	4078.77
20	2235.97	2213.92	2231.12	2289.28	2216.65	2211.43	3206.99	4083.4
21	2232	2212.69	2225.01	2287.25	2216.31	2213	3255.35	4094.07
22	2231.11	2211.67	2228.28	2291.09	2216.48	2214.85	3295.01	4091.67
23	2234.76	2215.05	2228.61	2292.27	2214.32	2212.96	3337.51	4105.06
24	2230.37	2217.28	2227.11	2294.79	2218.96	2213.48	3380.51	4104.51
25	2235.21	2219.15	2227.42	2297.02	2216.49	2217.37	3411.85	4115.57
26	2233.7	2219.06	2227.53	2294.77	2219.28	2215.82	3459.27	4129.09
27	2232.91	2217.36	2231.41	2299.68	2216.19	2220.04	3480	4129.51
28	2233.92	2219.73	2226.17	2301.11	2214.72	2219.84	3521.5	4143.43
29	2237.8	2217.83	2227.76	2302.11	2218.35	2216.26	3546.27	4153.49
30	2234.05	2219.13	2231.12	2308.04	2216.81	2216.76	3576.94	4160.25

## Sheet: Fig. 2D
Fig. 2D Comparison of seven APs with varied stem-length.											Aptamer Name	AP-8							S/BG
AP Name	AP-8					AP Name	S/BG	std deviation			Test	C	T	C	T	C	T			Test 1	Test 2	Test 3
Test	C	std deviation	T	std deviation		AP-8	1.00199	0.0456594			Vg	50.1315	50.0816	52.355	45.7305	40.7162	47.6766		AP-8	1.04917	0.95802	0.99879
Vg	47.7342	6.17866	47.8296	2.17957		AP-9	1.13988	0.148531			Aptamer Name	AP-9							AP-9	0.97826	1.17097	1.2704
Aptamer Name	AP-9					AP-10	2.06394	0.165142			Test	C	T	C	T	C	T		AP-10	2.00721	1.93464	2.24997
Test	C	std deviation	T	std deviation		AP-11	3.19373	0.196675			Vg	40.1963	41.0948	35.0729	49.1903	50.7553	53.3672		AP-11	3.16155	3.01513	3.40451
Vg	42.0082	7.99663	47.8841	6.23957		AP-13	4.94291	0.534294			Aptamer Name	AP-10							AP-13	4.36876	5.03445	5.42552
Aptamer Name	AP-10					AP-14	3.90051	0.531816			Test	C	T	C	T	C	T		AP-14	3.28747	4.23804	4.17603
Test	C	std deviation	T	std deviation		AP-16	1.64492	0.76051			Vg	20.9871	36.0142	14.6399	34.7121	18.2003	40.3699		AP-16	1.13629	2.51919	1.27927
Vg	17.9424	3.18145	37.032	2.96305							Aptamer Name	AP-11
Aptamer Name	AP-11										Test	C	T	C	T	C	T
Test	C	std deviation	T	std deviation							Vg	9.05123	39.0001	8.32619	37.1939	19.6299	41.9972
Vg	12.3358	6.32728	39.3971	2.42614							Aptamer Name	AP-13
Aptamer Name	AP-13										Test	C	T	C	T	C	T
Test	C	std deviation	T	std deviation							Vg	6.55492	32.5793	7.56185	37.5436	8.25523	40.4599
Vg	7.45733	0.85496	36.8609	3.9844							Aptamer Name	AP-14
Aptamer Name	AP-14										Test	C	T	C	T	C	T
Test	C	std deviation	T	std deviation							Vg	3.12067	13.2748	5.30473	17.1132	3.68856	16.8628
Vg	4.03799	1.13319	15.7502	2.14746							Aptamer Name	AP-16
Aptamer Name	AP-16										Test	C	T	C	T	C	T
Test	C	std deviation	T	std deviation							Vg	2.99972	3.51043	3.39216	7.7827	2.87621	3.95212
Vg	3.08936	0.269402	5.08175	2.34949
C：without S. enteritidis
T：with S. enteritidis

## Sheet: Fig. 3A
Fig. 3A The fluorescence signal of APC-Cas for detection of S. enteritidis at single-level.
Time (min)	0 CFU	1 CFU	3 CFU	8 CFU
1	2266.88	2262.46	2278.63	2262.33
2	2270.51	2262.25	2279.13	2262.84
3	2273.27	2265.98	2286.18	2272.9
4	2279.97	2275.2	2295.25	2278.51
5	2281.51	2281.14	2296.15	2289.01
6	2289.65	2285.89	2303.71	2297.09
7	2293.88	2295.65	2310.15	2308.38
8	2295.88	2295.05	2316.02	2323.06
9	2302.17	2302.8	2323.38	2337.23
10	2306.76	2312.69	2330.22	2353.86
11	2312.58	2321.11	2342.58	2365.45
12	2314.98	2327.31	2353.65	2378.47
13	2321.66	2332.18	2365.44	2397.99
14	2328.6	2340.95	2375.37	2412.2
15	2332.72	2352.09	2386.5	2434.68
16	2336.76	2354.22	2396.88	2451.07
17	2336.05	2367.18	2414.91	2471.54
18	2344.71	2378.47	2429.24	2489.11
19	2349.31	2388.52	2442.06	2505.75
20	2351.22	2393.43	2457.3	2534.9
21	2355.9	2399.59	2476.57	2553.04
22	2360.63	2414.35	2490.18	2569.02
23	2362.77	2423.82	2509.7	2594.84
24	2367.27	2430.79	2526.48	2617.15
25	2376.22	2442.62	2546.81	2634.18
26	2378.63	2452.38	2562.78	2653.15
27	2376.58	2462.35	2579.47	2681.39
28	2381.81	2468.43	2595.51	2700.87
29	2384.94	2478.69	2610.84	2721.55
30	2386.38	2489.76	2634.22	2742.57

## Sheet: Fig. 3B
Fig. 3B Fluorescence growth rate (Vg) of APC-Cas for single S. enteritidis detection.
Amount of S. enteritidis	Vg	std deviation				0 CFU
0	4.61465	0.41837			Vg	4.57589	5.05105	4.21701
1	6.67672	0.32584				1 CFU
3	8.78282	0.45615			Vg	7.0472	6.54832	6.43464
8	12.4981	1.01095				3 CFU
					Vg	9.14454	8.93353	8.27038
						8 CFU
					Vg	11.6802	13.6284	12.1856

## Sheet: Fig. 3C
Fig. 3C Real-time kinetic measurement of APC-Cas.
Time (min)	0 CFU	1 CFU	10 CFU	1E2 CFU	1E3 CFU	1E4 CFU	1E5 CFU
1	2250.13	2234.28	2237.14	2241.72	2273.19	2304.22	2515.94
2	2250.54	2239.02	2236.41	2247.5	2292.55	2386.07	2861.98
3	2258.53	2249.38	2243.57	2258.72	2326.36	2502.22	3172.65
4	2254.68	2252.22	2254.68	2275.19	2361.73	2618.24	3395.39
5	2257.78	2259.25	2258.28	2287.04	2398.05	2745.33	3560.43
6	2259.96	2268.22	2261.2	2298.98	2444.42	2869.73	3675.99
7	2267.55	2275.05	2269.43	2314.14	2475.02	2978.92	3758.62
8	2263.83	2276.86	2272.73	2324.11	2519.35	3091.1	3818.74
9	2265.63	2286.67	2282.21	2342.98	2556.56	3182.79	3869.49
10	2264.72	2296.05	2293.87	2356.56	2591.41	3268.94	3915.99
11	2266.69	2302.28	2307.15	2375.68	2632.62	3346.47	3954.84
12	2272.54	2312.68	2315.53	2398.58	2674.17	3415.29	3991.72
13	2268.44	2320.83	2327.95	2417.64	2713.24	3476.48	4013.16
14	2271.45	2324.91	2338.43	2431.36	2754.11	3531.03	4036.56
15	2272.86	2329.62	2354.79	2461.39	2792.27	3583.43	4053.34
16	2273.35	2347.27	2366.93	2482.59	2832.72	3624.5	4067.48
17	2275.61	2351.55	2381.64	2503.18	2874.81	3666.37	4086.36
18	2280.27	2358.95	2388.38	2531.47	2910.25	3702.08	4095.69
19	2283.31	2365.48	2410.42	2550.86	2949.42	3733.02	4112.69
20	2281.88	2379.11	2424.49	2576.02	2985.89	3761.37	4121.45
21	2283.99	2392.02	2442.25	2599.27	3016.12	3788	4144.76
22	2285.89	2396.61	2457.1	2626.9	3056.11	3804.73	4150.64
23	2284.97	2408.85	2469	2649.51	3086.28	3824.13	4157.71
24	2287.56	2421.81	2488.1	2668.3	3116.6	3848.61	4163.26
25	2288.2	2433.19	2501.63	2699.33	3145.09	3868.87	4163.89
26	2290.28	2435.51	2522.84	2723.05	3171.55	3880.58	4171.12
27	2287.76	2451.2	2537.41	2743.43	3201.01	3893.99	4171.75
28	2290.43	2459.69	2554.51	2763.49	3223.6	3907.67	4177.26
29	2292.22	2471.3	2574.56	2787.29	3247.31	3919.58	4173.56
30	2290.92	2483.6	2588.29	2803.72	3270.35	3929.19	4176.62

## Sheet: Fig. 3D
Fig. 3D Linear analysis of S. enteritidis detection by APC-Cas.
Amount of S. enteritidis	Vg	std deviation		Vg -1	Vg -2	Vg -3
1	7.13287	0.699486		6.38533	7.24176	7.77153
10	10.3035	2.8094		8.08175	9.36731	13.4615
100	17.6749	1.84917		16.5032	16.7149	19.8067
1000	40.5578	4.53632		44.5691	35.6349	41.4694
10000	66.8313	12.6138		75.3021	72.8571	52.3347
100000	82.9034	6.50152		78.1271	80.2757	90.3075

## Sheet: Fig. 3E
Fig. 3E Real-time PCR initiated by amount of S. enteritidis from 40 to 4×E7 CFU.
Threshold cycle	4xE7 CFU	4xE6 CFU	4xE5 CFU	4xE4 CFU	4xE3 CFU	4xE2 CFU	40 CFU	Control
1	17.5835	-0.47633	0.32819	-0.75609	-4.84403	-8.9298	-9.11195	-6.27429
2	30.6891	1.69672	1.30149	5.01445	-4.22559	-6.49643	-7.91306	-8.30126
3	35.091	2.95294	4.6394	1.74149	-2.01499	-2.22245	-1.82678	-5.37501
4	53.0405	4.92728	0.83084	-0.01295	0.78172	1.96918	-2.24392	-3.60779
5	59.7355	-2.76174	-2.20291	2.84244	1.22819	3.39051	3.2082	-1.44635
6	77.3979	-2.33517	4.61333	-2.705	4.21075	3.24997	-3.85213	2.65909
7	104.737	-0.33389	1.17342	1.56954	5.55186	6.48373	-3.756	-0.5754
8	151.788	-0.26047	5.33853	0.86817	3.84707	0.5143	1.06853	0.73505
9	229.881	5.60216	3.26378	2.92331	-1.32506	-6.17796	-3.01198	3.29064
10	362.967	18.1364	-1.76376	3.14012	-3.53002	1.92805	-4.03152	0.59509
11	588.196	36.8012	2.45055	2.31884	-0.40488	-1.90418	0.15996	-1.26148
12	884.508	75.9798	3.12271	-5.48709	0.18867	0.03134	0.27012	-0.24048
13	1211.43	147.275	5.49868	-0.6618	-1.80671	0.95368	2.51777	2.31396
14	1498.64	284.652	8.88951	-0.52171	-2.01334	-3.30713	2.9056	1.26119
15	1720.15	510.818	20.5229	-2.47365	3.48766	1.61893	-2.34594	-0.33387
16	1867.75	837.153	38.3572	2.74712	-1.67013	0.311	0.53573	1.33085
17	1960.55	1243.83	75.3345	-1.47526	0.72065	-1.19706	6.13258	-1.31418
18	2019.89	1609.81	145.906	6.16265	-2.79546	-1.30803	6.05918	3.73987
19	2058.79	1902.66	284.874	16.9219	0.73564	-1.30612	-0.68812	-1.90123
20	2086.68	2102.24	511.996	39.8569	1.67055	0.10336	0.90611	3.26936
21	2104.37	2229.16	852.852	78.695	5.59942	-2.96397	2.60487	3.62179
22	2118.54	2303.3	1264.52	165.907	12.3376	-1.84386	-1.59332	-2.23949
23	2128.41	2350.75	1635.08	310.331	25.573	-2.43281	7.43054	2.61216
24	2139.26	2378.91	1929.97	548.253	52.0085	5.43662	-3.04502	-0.54363
25	2145.98	2401.39	2127.34	904.317	108.973	7.98889	0.98994	4.80953
26	2153.33	2416.5	2248.27	1298.66	211.938	20.1385	1.40135	-3.02067
27	2157.38	2426.92	2320.93	1649.14	391.341	40.0237	0.97266	-1.16071
28	2160.28	2435.53	2363.95	1920.97	681.94	83.7169	2.92003	-0.56089
29	2158.92	2442.27	2390.88	2100.98	1082.25	169.941	-4.57472	0.32813
30	2160.22	2446.93	2407.62	2210.02	1502.7	313.852	2.59916	3.0416
31	2161.17	2447.89	2419.54	2275.84	1862.26	551.941	2.7329	-0.78513
32	2163.15	2448.12	2427.54	2318.3	2127.23	920.741	1.51787	-0.60447
33	2159.69	2448	2431.02	2344.59	2298.91	1347.4	1.23268	4.94629
34	2159.49	2447.09	2435.24	2362.52	2402.09	1731.11	5.63717	0.21596
35	2160.71	2445.5	2435.09	2375.11	2463.32	2037.85	1.39789	-0.39411
36	2159.7	2444.97	2436.13	2383.96	2500.19	2242.57	-2.53691	-0.68776
37	2157.21	2442.21	2435.52	2390.66	2524.26	2370.63	-5.49964	2.3163
38	2154.3	2439.65	2435.01	2394.59	2543.71	2445.23	-0.97836	-2.69074
39	2155.44	2435.65	2429.1	2400.39	2555.58	2490.06	1.53492	-5.52987
40	2157.71	2434.85	2422.03	2400.47	2565.67	2518.22	-4.45107	1.46362

## Sheet: Fig. 3F
Fig. 3F Linear analysis of S. enteritidis detection by real-time PCR.
Amount of S. enteritidis	Ct Value	std deviation			Ct-1	Ct-2	Ct-3
4xE7 CFU	10.9005	0.435993			10.529	11.3805	10.792
4xE6 CFU	14.4187	1.08738			14.8731	13.1778	15.2051
4xE5 CFU	18.7913	1.15371			19.8685	17.5739	18.9317
4xE4 CFU	22.9413	1.67712			23.722	21.0162	24.0857
4xE3 CFU	26.5625	1.42824			27.3124	24.9155	27.4597
4xE2 CFU	30.2515	1.57691			30.7068	28.497	31.5506

## Sheet: Fig. 4A
Fig. 4A High specificity was confirmed by challenging the system with three other pathogens (E. coli, S. aureus, and L. monocytogenes).
	Vg	std deviation			Vg -1	Vg -2	Vg -3
Binding buffer	2.43932	0.292592			2.20249	2.7664	2.34906
S. enteritidis	45.9018	4.89501			47.3894	49.8805	40.4356
E. coli	4.83026	1.54317			3.38425	6.45502	4.65151
S. aureus	3.98872	1.56087			5.32714	2.27414	4.36488
L. monocytogenes	4.68235	2.02198			6.04349	5.6446	2.35896

[truncated: 11 more sheets: Fig. 4B, Fig. 4C, Fig. 4D, Fig. 4E, Fig. 5B, Fig. 5C, Fig.S2, Fig.S4, Fig. S5, Fig.S6, Fig.S7]
